# Supplementary material for: Electronic Structure and Lattice Engineering of Cobalt Doping FeS2@C for Superior Electrosorption of Ytterbium Ions
Source: Materials (Basel). 2025 Oct 31;18(21):4994. doi: 10.3390/ma18214994 (PMC12610281; doi:10.3390/ma18214994)
Supplement: Supplementary file 1 [file materials-18-04994-s001.zip]

Archive with 1 entries (1 files):
- materials-3928907-supplementary.pdf
